# Supplementary material for: Synergistic Inhibition of Colorectal Cancer Growth by Combined PI3K and COX-2 Blockade in Cell Lines and Patient-Derived Organoids
Source: Pharmaceutics. 2026 May 30;18(6):683. doi: 10.3390/pharmaceutics18060683 (PMC13305696; doi:10.3390/pharmaceutics18060683)
Supplement: Supplementary file 1 [file pharmaceutics-18-00683-s001.zip]

Archive with 1 entries (1 files):
- pharmaceutics-3979578-supplementary.pdf
